# Supplementary material for: Ligand-Enhanced Negative Images Optimized for Docking Rescoring
Source: Int J Mol Sci. 2022 Jul 17;23(14):7871. doi: 10.3390/ijms23147871 (PMC9323918; doi:10.3390/ijms23147871)
Supplement: Supplementary file 1 [file ijms-23-07871-s001.zip]

Archive with 2 entries (2 files):
- nib-models.zip
- Supporting Information.pdf
